# Supplementary material for: Association between myopia progression and quantity of laser treatment for retinopathy of prematurity
Source: PLoS One. 2022 Dec 30;17(12):e0279898. doi: 10.1371/journal.pone.0279898 (PMC9803142; doi:10.1371/journal.pone.0279898)
Supplement: S1 Dataset — (XLSX) [file pone.0279898.s001.xlsx]

## Sheet: patients
Pt no	gender	ethnicity	race	birth weight (g)	birth gest age (days)	birth gest age (weeks)	birth gest age (wk + days)	chron age at tx (days)	PM age at tx (days)	PM age at tx (weeks)	PM age at tx (wk + days)	tx hx R	simple tx R	tx hx L	simple tx L	diff tx in 2 eyes	tx OU
1	f	nh	w	770	189	27	0	113	302	43	1	laser	laser	laser	laser		laserlaser
2	m	nh	w	780	168	24	0	91	259	37	0	laser	laser	laser	laser		laserlaser
3	m	h	w	602	161	23	0	95	256	36	4	laser	laser	laser	laser		laserlaser
4	m	r	r	370	175	25	0	82	257	36	5	laser	laser	laser	laser		laserlaser
5	m	na	na	630	164	23	3	68	232	33	1	laser laser none	laser	laser none laser	laser		laserlaser
6	m	nh	w	690	171	24	3	130	301	43	0	laser	laser	laser	laser		laserlaser
7	f	nh	b	580	161	23	0	91	252	36	0	laser	laser	laser	laser		laserlaser
8	f	nh	w	755	173	24	5	139	312	44	4	laser	laser	laser	laser		laserlaser
9	f	nh	w	570	174	24	6	72	246	35	1	laser	laser	laser	laser		laserlaser
12	m	nh	w	690	161	23	0	160	321	45	6	laser	laser	laser	laser		laserlaser
13	m	h	w	510	175	25	0	84	259	37	0	laser	laser	laser	laser		laserlaser
14	m	na	na	730	202	28	6	66	268	38	2	laser	laser	laser	laser		laserlaser
16	f	nh	w	550	161	23	0	107	268	38	2	laser	laser	laser	laser		laserlaser
17	f	nh	b	540	169	24	1	74	243	34	5	avastin	avastin	avastin	avastin		avastinavastin
22	m	na	na	615	165	23	4	68	233	33	2	none laser	laser	avastin laser	avastin laser	y	laseravastin laser
24	f	nh	w	380	168	24	0	266	434	62	0	laser	laser	laser	laser		laserlaser
26	m	nh	a	530	198	28	2	86	284	40	4	laser	laser	laser	laser		laserlaser
29	m	nh	b	630	168	24	0	67	235	33	4	laser	laser	laser	laser		laserlaser
30	m	nh	w	690	173	24	5	87	260	37	1	laser	laser	laser	laser		laserlaser
35	f	nh	b	700	171	24	3	77	248	35	3	laser	laser	laser	laser		laserlaser
36	m	nh	w	860	182	26	0	77	259	37	0	avastin	avastin	none	none	y	avastinnone
37	m	h	w	1090	188	26	6	94	282	40	2	laser	laser	laser	laser		laserlaser
38	m	h	w	660	168	24	0	71	239	34	1	laser	laser	laser	laser		laserlaser
39	f	nh	w	810	175	25	0	79	254	36	2	laser	laser	laser	laser		laserlaser
40	f	h	amer ind or alaska native	700	171	24	3	131	302	43	1	laser	laser	laser	laser		laserlaser
42	f	nh	w	770	175	25	0	80	255	36	3	laser	laser	laser	laser		laserlaser
43	m	nh	w	640	169	24	1	74	243	34	5	laser	laser	laser	laser		laserlaser
44	f	na	na	964	182	26	0	91	273	39	0	laser	laser	laser	laser		laserlaser
46	m	nh	w	970	195	27	6	191	386	55	1	laser	laser	laser	laser		laserlaser
47	m	nh	a	740	175	25	0	70	245	35	0	laser	laser	laser	laser		laserlaser
48	f	nh	w	800	182	26	0	79	261	37	2	laser	laser	laser	laser		laserlaser
50	m	na	na	683	175	25	0	77	252	36	0	avastin	avastin	avastin	avastin		avastinavastin
51	f	nh	w	670	170	24	2	85	255	36	3	laser	laser	laser	laser		laserlaser
53	m	nh	b	760	175	25	0	114	289	41	2	laser	laser	laser	laser		laserlaser
54	m	nh	a	590	169	24	1	59	228	32	4	avastin laser	avastin laser	avastin laser	avastin laser		avastin laseravastin laser
55	m	nh	w	819	182	26	0	97	279	39	6	laser	laser	laser	laser		laserlaser
56	m	nh	r	1010	186	26	4	179	365	52	1	laser	laser	laser	laser		laserlaser
58	f	h	b	650	168	24	0	168	336	48	0	laser	laser	laser	laser		laserlaser
59	m	nh	b	710	161	23	0	100	261	37	2	laser laser	laser	laser laser	laser		laserlaser
60	f	nh	w	689	175	25	0	87	262	37	3	avastin	avastin	avastin	avastin		avastinavastin
61	f	na	na	640	172	24	4	95	267	38	1	laser+avastin	laser+avastin	avastin	avastin	y	laser+avastinavastin
62	f	nh	b	425	182	26	0	73	255	36	3	avastin	avastin	avastin	avastin		avastinavastin
63	m	nh	w	470	181	25	6	71	252	36	0	avastin avastin	avastin	avastin avastin	avastin		avastinavastin
64	m	nh	w	580	164	23	3	56	220	31	3	avastin	avastin	avastin	avastin		avastinavastin
66	m	nh	b	649	175	25	0	102	277	39	4	laser	laser	laser	laser		laserlaser
67	m	nh	w	430	183	26	1	136	319	45	4	avastin	avastin	avastin	avastin		avastinavastin
68	f	nh	b	550	179	25	4	107	286	40	6	laser avastin	laser avastin	laser none	laser	y	laser avastinlaser
69	f	nh	b	460	179	25	4	86	265	37	6	avastin laser	avastin laser	avastin laser	avastin laser		avastin laseravastin laser
70	f	nh	w	380	172	24	4	88	260	37	1	avastin laser	avastin laser	avastin laser	avastin laser		avastin laseravastin laser
71	m	nh	w	600	164	23	3	120	284	40	4	laser	laser	laser	laser		laserlaser
75	f	nh	b	515	184	26	2	176	360	51	3	laser	laser	laser	laser		laserlaser
77	m	nh	w	570	170	24	2	71	241	34	3	avastin laser	avastin laser	avastin laser	avastin laser		avastin laseravastin laser
79	f	h	w	720	173	24	5	67	240	34	2	avastin avastin laser	avastin laser	avastin none laser	avastin laser		avastin laseravastin laser
80	m	nh	w	400	164	23	3	69	233	33	2	avastin laser	avastin laser	avastin laser	avastin laser		avastin laseravastin laser
81	f	nh	r	770	168	24	0	99	267	38	1	laser	laser	laser	laser		laserlaser
82	f	nh	b	600	184	26	2	96	280	40	0	laser	laser	laser	laser		laserlaser
83	f	nh	b	600	174	24	6	88	262	37	3	laser	laser	laser	laser		laserlaser
84	m	nh	w	716	170	24	2	106	276	39	3	laser	laser	laser	laser		laserlaser
85	m	nh	b	760	181	25	6	224	405	57	6	laser	laser	laser	laser		laserlaser
87	m	h	r	710	169	24	1	88	257	36	5	laser	laser	laser	laser		laserlaser
88	f	nh	w	760	187	26	5	68	255	36	3	avastin	avastin	avastin	avastin		avastinavastin
91	m	h	w	369	163	23	2	93	256	36	4	avastin avastin laser	avastin laser	avastin avastin laser	avastin laser		avastin laseravastin laser
92	m	nh	w	600	167	23	6	82	249	35	4	laser	laser	laser	laser		laserlaser
93	m	h	r	780	173	24	5	59	232	33	1	avastin laser	avastin laser	avastin laser	avastin laser		avastin laseravastin laser
95	f	nh	w	686	169	24	1	90	259	37	0	laser	laser	laser	laser		laserlaser
96	f	h	w	709	165	23	4	87	252	36	0	laser	laser	laser	laser		laserlaser
97	f	nh	w	580	160	22	6	80	240	34	2	avastin	avastin	avastin	avastin		avastinavastin
98	m	nh	b	590	195	27	6	56	251	35	6	avastin laser	avastin laser	none laser	laser	y	avastin laserlaser
99	f	nh	b	500	163	23	2	98	261	37	2	laser	laser	laser	laser		laserlaser
100	f	nh	w	620	174	24	6	73	247	35	2	none avastin	avastin	avastin none	avastin		avastinavastin
101	f	nh	w	627	174	24	6	81	255	36	3	avastin laser	avastin laser	avastin laser	avastin laser		avastin laseravastin laser
102	f	nh	w	541	165	23	4	87	252	36	0	laser	laser	laser	laser		laserlaser
103	f	nh	b	610	169	24	1	74	243	34	5	avastin	avastin	avastin	avastin		avastinavastin
104	m	nh	w	456	195	27	6	93	288	41	1	laser	laser	laser	laser		laserlaser
107	f	nh	w	530	176	25	1	86	262	37	3	avastin	avastin	avastin	avastin		avastinavastin
110	f	nh	w	570	179	25	4	88	267	38	1	laser	laser	laser	laser		laserlaser
113	m	nh	b	1304	204	29	1	215	419	59	6	laser	laser	laser	laser		laserlaser
114	m	h	w	600	161	23	0	103	264	37	5	laser	laser	laser	laser		laserlaser
116	f	nh	b	454	168	24	0	97	265	37	6	laser	laser	laser	laser		laserlaser
117	f	nh	b	680	168	24	0	111	279	39	6	laser	laser	laser	laser		laserlaser
118	f	nh	b	910	186	26	4	153	339	48	3	laser	laser	laser	laser		laserlaser
119	f	nh	nt hi or pac isl	690	176	25	1	58	234	33	3	avastin laser	avastin laser	avastin laser	avastin laser		avastin laseravastin laser
120	m	nh	w	610	177	25	2	84	261	37	2	laser	laser	laser	laser		laserlaser
121	m	nh	w	450	166	23	5	78	244	34	6	avastin	avastin	avastin	avastin		avastinavastin
123	f	nh	w	680	182	26	0	103	285	40	5	laser	laser	laser	laser		laserlaser
124	m	h	r	680	179	25	4	75	254	36	2	laser	laser	laser	laser		laserlaser
125	m	nh	w	565	193	27	4	74	267	38	1	laser	laser	laser	laser		laserlaser
126	f	h	w	665	177	25	2	81	258	36	6	avastin laser	avastin laser	avastin laser	avastin laser		avastin laseravastin laser
129	f	nh	b	1960	218	31	1	102	320	45	5	laser	laser	laser	laser		laserlaser
130	f	nh	b	581	168	24	0	87	255	36	3	laser	laser	laser	laser		laserlaser
131	f	nh	b	430	168	24	0	55	223	31	6	avastin laser	avastin laser	avastin laser	avastin laser		avastin laseravastin laser
133	m	h	w	705	169	24	1	89	258	36	6	laser	laser	laser	laser		laserlaser
135	f	h	w	1110	195	27	6	182	377	53	6	laser	laser	laser	laser		laserlaser
136	f	nh	w	660	173	24	5	80	253	36	1	laser	laser	laser	laser		laserlaser
137	f	nh	b	660	177	25	2	153	330	47	1	laser	laser	laser	laser		laserlaser
138	f	nh	b	1370	213	30	3	118	331	47	2	laser	laser	laser	laser		laserlaser
139	m	nh	r	590	183	26	1	126	309	44	1	laser	laser	laser	laser		laserlaser
142	m	h	w	655	171	24	3	67	238	34	0	avastin laser	avastin laser	avastin laser	avastin laser		avastin laseravastin laser
143	m	nh	w	1045	180	25	5	164	344	49	1	laser	laser	laser	laser		laserlaser
145	m	nh	b	1480	217	31	0	272	489	69	6	laser	laser	laser	laser		laserlaser
147	m	nh	w	820	190	27	1	90	280	40	0	avastin laser	avastin laser	avastin laser	avastin laser		avastin laseravastin laser
148	f	nh	w	335	169	24	1	91	260	37	1	avastin	avastin	avastin	avastin		avastinavastin
149	f	nh	w	720	183	26	1	69	252	36	0	laser	laser	laser	laser		laserlaser
150	m	nh	b	905	189	27	0	78	267	38	1	laser	laser	laser	laser		laserlaser
151	m	nh	w	925	172	24	4	69	241	34	3	laser	laser	laser	laser		laserlaser
152	m	nh	w	880	175	25	0	110	285	40	5	avastin	avastin	avastin	avastin		avastinavastin
153	f	nh	b	570	169	24	1	277	446	63	5	laser	laser	laser	laser		laserlaser
154	f	nh	a	580	166	23	5	71	237	33	6	avastin laser	avastin laser	avastin laser	avastin laser		avastin laseravastin laser
157	m	nh	b	665	168	24	0	100	268	38	2	laser	laser	laser	laser		laserlaser
158	m	nh	w	1090	183	26	1	90	273	39	0	laser	laser	laser	laser		laserlaser
159	m	h	w	490	161	23	0	84	245	35	0	avastin laser	avastin laser	avastin laser	avastin laser		avastin laseravastin laser
160	m	nh	b	680	157	22	3	86	243	34	5	avastin laser	avastin laser	avastin laser	avastin laser		avastin laseravastin laser
162	m	nh	w	820	181	25	6	80	261	37	2	laser	laser	laser	laser		laserlaser
165	m	h	r	850	178	25	3	140	318	45	3	laser	laser	laser	laser		laserlaser

## Sheet: treatments
Pt no	chron age at tx (days)	PM age at tx (days)	PM age at tx (weeks)	PM age at tx (wk + days)	treatment type R	treatment type L	laser spots R	laser pow min R	laser pow max R	laser duration R	laser spots L	laser pow min L	laser pow max L	laser duration L	zone R	stage R	plus R	zone L	stage L	plus L	comments	exclude laser
1	113	302	43	1	laser	laser	1704	200	300	200	1744	200	330	200	3	3	y	3	3	y
2	91	259	37	0	laser	laser	3021	200	300	200	2865	20	300	200	2	3	y	2	3	y
3	95	256	36	4	laser	laser	2517	200	200	200	2345	200	250	200	2	3	y	2	3	y
4	82	257	36	5	laser	laser	1663	200	240	200	1887	210	240	200	2	3	y	2	3	y
5	68	232	33	1	laser	laser	3354	150	210	200	3759	150	210	200	1	2	y	1	3	y
6	130	301	43	0	laser	laser	1597	200	350	200	1758	200	350	200	2	4a	n	3	3	n
7	91	252	36	0	laser	laser	1987	250	290	200	2299	250	300	200	2	3	y	2	3	y
8	139	312	44	4	laser	laser	1523				1579				3	2	n	3	4a	n		maybe
9	72	246	35	1	laser	laser	3900	200	500	200	2500	300	550	200	2	3	y	2	3	y
12	160	321	45	6	laser	laser	2636	200	200	200	2570	200	200	200	2	3	y	2	3	y
13	84	259	37	0	laser	laser	2700	200	300	200	2725	200	300	200	2	3	y	2	3	y
14	66	268	38	2	laser	laser	726	160	220	300	897	160	240	300	2	3	y	2	3	y
16	107	268	38	2	laser	laser	3045	200	200	200	2824	200	200	200	2	3	y	2	3	y
17	74	243	34	5	avastin	avastin									1	3	y	1	3	y
22	68	233	33	2	none	avastin									1	3	n	2	3	y
24	266	434	62	0	laser	laser	514	150	200	200	632	180	200	200	3	2	n	3	2	n
26	86	284	40	4	laser	laser	2010	300	300	200	2175	300	300	200	2	3	y	2	3	y
29	67	235	33	4	laser	laser	1884	200	230	200	1863	200	220	200	2	3	y	2	3	y
30	87	260	37	1	laser	laser	2059	200	200	200	2049	250	250	200	2	3	y	2	3	y
35	77	248	35	3	laser	laser	2661	200	250	200	2885	200	250	200	2	3	y	2	3	y
36	77	259	37	0	avastin	none									2	3	y	2	2	n
37	94	282	40	2	laser	laser	2157	200	200	200	1579	200	200	200	2	3	y	2	3	n
38	71	239	34	1	laser	laser	1998	200	200	200	1705	200	200	200	2	3	y	2	3	y
39	79	254	36	2	laser	laser	1812	200	200	200	1924	200	200	200	2	3	y	2	3	y
40	131	302	43	1	laser	laser	715	200	200	200	860	200	200	200	3	3	n	3	3	n
42	80	255	36	3	laser	laser	2959	200	300	200	2143	200	300	200	2	3	y	2	3	y
43	74	243	34	5	laser	laser	3094	200	280	200	2494	250	300	200	2	3	y	2	3	y
44	91	273	39	0	laser	laser	1458				1831	200	280		3	3	y	3	3	y
46	191	386	55	1	laser	laser	214	200	200	250	462	200	200	200	3	2	n	3	2	n
47	70	245	35	0	laser	laser	2083	200	200	200	2011	200	200	200	2	3	y	2	3	y
48	79	261	37	2	laser	laser	2490	200	200	200	1766	200	200	200	2	3	y	2	3	y
50	77	252	36	0	avastin	avastin									2	3	y	2	3	y
51	85	255	36	3	laser	laser	2442	200	250	200	2381	200	270	200	2	3	y	2	3	y
53	114	289	41	2	laser	laser	1586	180	180	200	1640	180	180	200	2	3	tortuosity	2	3	tortuosity
54	59	228	32	4	avastin	avastin									1	3	y	1	3	y
55	97	279	39	6	laser	laser	747	200	200	200	406	200	200	200	3	2	n	3	3	y
56	179	365	52	1	laser	laser	1343	180	180	200	817	180	180	200	3	2	n	3	2	n	peripheral fibrosis OS
58	168	336	48	0	laser	laser	1759	200	200	200	1830	200	200	200	2	3	y	2	3	y
59	100	261	37	2	laser	laser	2076	150	150	200	1618	150	150	200	2	3	n	2	3	n
60	87	262	37	3	avastin	avastin									2	3	y	2	3	y
61	95	267	38	1	laser+avastin	avastin	1999	220	220	200	0				2	3	y	2	3	y	unable to laser L bc of poor dilation, partial laser R
62	73	255	36	3	avastin	avastin									2	3	y	2	3	y
63	71	252	36	0	avastin	avastin									2	3	y	2	3	y
64	56	220	31	3	avastin	avastin									1	3	y	1	3	y
66	102	277	39	4	laser	laser	2765	200	250	200	2869	250	250	200	2	3	y	2	3	y
67	136	319	45	4	avastin	avastin									2	3	y	2	3	y
68	107	286	40	6	laser	laser	1264	200	200	200	1635	200	200	200	2	3	y	2	3	y
69	86	265	37	6	avastin	avastin									2	3	y	2	3	y
70	88	260	37	1	avastin	avastin									2	3	y	2	3	y
71	120	284	40	4	laser	laser	1516	220	220	200	1516	200	200	200	2	3	y	2	3	y
75	176	360	51	3	laser	laser	427	180	180	200	495	180	180	200	3	3	y	3	3	y
77	71	241	34	3	avastin	avastin									1	3	y	1	3	y
79	67	240	34	2	avastin	avastin									2	3	y	2	3	y
80	69	233	33	2	avastin	avastin									1	3	n	1	3	n
81	99	267	38	1	laser	laser	2243	150	150	200	2288	150	150	200	2	3	n	2	3	y
82	96	280	40	0	laser	laser	1487	200	200	200	1100	200	200	200	2	3	y	2	3	y
83	88	262	37	3	laser	laser	1860	200	200	200	2678	200	200	200	2	3	y	2	3	y
84	106	276	39	3	laser	laser	1743	200	200	200	1547	240	240	200	3	2	tortuosity	2	3	y
85	224	405	57	6	laser	laser	974	200	200	200	983	200	200	200	3	3	y	3	3	y
87	88	257	36	5	laser	laser	2468	180	200	200	2161	180	200	200	2	3	y	2	3	y
88	68	255	36	3	avastin	avastin									2	3	y	2	3	y
91	93	256	36	4	avastin	avastin									1	3	y	1	3	y
92	82	249	35	4	laser	laser	1890	200	220	200	2007	220	300	200	2	3	y	2	3	y
93	59	232	33	1	avastin	avastin									1	3	y	1	3	y
95	90	259	37	0	laser	laser	1628	200	200	200	1628	200	200	200	2	3	y	2	3	y
96	87	252	36	0	laser	laser	2378	220	260	200	2216	220	240	200	2	3	y	2	3	y
97	80	240	34	2	avastin	avastin									1	3	y	1	3	y
98	56	251	35	6	avastin	none									2	3	y	2	3	tortuosity
99	98	261	37	2	laser	laser	2104	200	200	200	2026	200	200	200	2	3	y	2	3	y
100	73	247	35	2	none	avastin									2	2	n	2	3	y
101	81	255	36	3	avastin	avastin									2	3	y	2	3	y
102	87	252	36	0	laser	laser	1557	200	240	200	816	200	200	200	2	3	y	2	2	n
103	74	243	34	5	avastin	avastin									2	3	y	2	3	y
104	93	288	41	1	laser	laser	2310	200	240	200	1804	200	200	200	2	3	y	2	3	n
107	86	262	37	3	avastin	avastin									2	3	y	2	3	y
110	88	267	38	1	laser	laser	2187	150	200	200	1382	150	200	200	2	3	tortuosity	2	3	tortuosity
113	215	419	59	6	laser	laser	931	200	200	200	1064	200	200	200	3	0	n	3	0	n
114	103	264	37	5	laser	laser	2752	200	270	200	3635	200	250	200	2	3	y	2	3	y
116	97	265	37	6	laser	laser	1240	180	180	200	1602	180	180	200	2	3	y	2	3	n
117	111	279	39	6	laser	laser	2627	200	200	200	2177	200	200	200	2	3	n	2	3	y
118	153	339	48	3	laser	laser	2600	200	200	200	1481	200	200	200	2	3	n	2	3	n
119	58	234	33	3	avastin	avastin									1	3	tortuosity	1	3	tortuosity
120	84	261	37	2	laser	laser	2889	200	250	200	2285	220	250	200	2	3	y	2	3	tortuosity
121	78	244	34	6	avastin	avastin									2	3	y	2	3	y
123	103	285	40	5	laser	laser	2441	180	180	200	1729	180	180	200	3	3	n	3	4a	n
124	75	254	36	2	laser	laser	2142	170	200	200	1818	200	200	200	2	3	y	2	3	y
125	74	267	38	1	laser	laser	940	190	190	200	1240	190	190	200	3	2	y	2	2	y
126	81	258	36	6	avastin	avastin									2	3	y	2	3	y
129	102	320	45	5	laser	laser	893	120	120	200	785	120	120	200	3	3	n	3	3	n
130	87	255	36	3	laser	laser	1259	200	200	200	1238	200	200	200	2	3	y	2	3	y
131	55	223	31	6	avastin	avastin									1	3	n	1	3	tortuosity
133	89	258	36	6	laser	laser	1994	200	200	200	2051	200	200	200	2	3	y	2	3	y
135	182	377	53	6	laser	laser	1163	150	160	200	1141	150	180	200	3	3	n	3	3	n
136	80	253	36	1	laser	laser	2586	190	190	200	2125	190	190	200	2	3	y	2	3	y
137	153	330	47	1	laser	laser	1461	150	180	200	1553	150	180	200	3	2	n	3	2	n
138	118	331	47	2	laser	laser	1001	220	220	200	1274	220	220	200	3	2	n	3	4a	n
139	126	309	44	1	laser	laser	1892	190	190	200	1697	180	180	200	2	3	tortuosity	2	3	tortuosity
142	67	238	34	0	avastin	avastin									2	3	y	2	3	y
143	164	344	49	1	laser	laser	1251	150	180	20	1298	150	150	200	3	3	n	3	3	n
145	272	489	69	6	laser	laser	437	180	180	200	669	180	180	200	3	2	n	3	2	n
147	90	280	40	0	avastin	avastin									2	3	tortuosity	2	2	tortuosity
148	91	260	37	1	avastin	avastin									2	3	y	2	3	y
149	69	252	36	0	laser	laser	1492	180	220	200	1651	180	200	200	2	3	y	2	3	y
150	78	267	38	1	laser	laser	591	180	180	200	482	180	180	200	2	3	y	2	3	y
151	69	241	34	3	laser	laser	2545	180	200	200	2576	180	200	200	2	3	y	2	3	y
152	110	285	40	5	avastin	avastin									2	3	y	2	3	y
153	277	446	63	5	laser	laser	644	160	160	200	892	160	180	200	3	2	n	3	2	tortuosity
154	71	237	33	6	avastin	avastin									2	3	y	2	3	y
157	100	268	38	2	laser	laser	2140	180	180	200	1981	180	180	200	2	3	y	2	3	y
158	90	273	39	0	laser	laser	1354	200	200	200	1182	200	200	200	3	3	y	2	3	y
159	84	245	35	0	avastin	avastin									2	3	y	2	3	y
160	86	243	34	5	avastin	avastin									2	3	y	2	3	y
162	80	261	37	2	laser	laser	1172	150	150	200	1254	150	150	200	2	3	y	2	3	y
165	140	318	45	3	laser	laser	3241	200	350	200	1606	200	350	200	2	4a	n	2	4a	n	view difficult poor dilation R
5	89	253	36	1	laser	none	537	200	300	200	na	na	na	na	1	3	n	1	1	n
22	139	304	43	3	laser	laser	2913	300	300	200	2149	300	400	200	2	3	y	2	0	y
54	158	327	46	5	laser	laser	1674	200	250	200	1053	250	250	200	3	2	n	3	2	n
59	107	268	38	2	laser	laser	1410	200	200	200	1358	200	200	200	2	3	n	2	3	n
63	128	309	44	1	avastin	avastin									2		y	2		y
68	127	306	43	5	avastin	none									2	3	n	2	2	n
69	107	286	40	6	laser	laser	1972	200	200	200	2481	200	200	200	2	3	y	2	3	y
70	168	340	48	4	laser	laser	1068	200	200	200	1450	200	200	200	2	2	tortuosity	2	2	tortuosity
77	107	277	39	4	laser	laser	1309	180	180	200	843	170	170	200	2	0	n	2	0	n
79	102	275	39	2	avastin	none									2	3	tortuosity	2	1	tortuosity
80	112	276	39	3	laser	laser	1845	220	220	200	1807	200	220	200	2	3	y	2	3	y
91	227	390	55	5	avastin	avastin									3	3	tortuosity	3	3	tortuosity	pt too ill for laser
93	108	281	40	1	laser	laser	1800	240	240	200	2049	240	240	200	2	3	n	2	3	n
98	85	280	40	0	laser	laser	1898	200	200	200	2168	200	200	200	2	3	tortuosity	2	3	plus
100	81	255	36	3	avastin	none									2	3	y	2	0	n
101	200	374	53	3	laser	laser	802	200	200	200	1108	200	200	200	2	3	tortuosity	2	2	tortuosity
119	114	290	41	3	laser	laser	2803	200	200	200	2956	200	200	200	2	2	n	2	2	n
126	88	265	37	6	laser	laser	2039	200	200	200	2244	200	200	200	2	3	y	2	3	tortuosity
131	85	253	36	1	laser	laser	2984	150	200	200	2630	150	200	200	2	3	tortuosity	2	3	tortuosity
142	75	246	35	1	laser	laser	1304	180	180	200	1430	180	180	200	2	3	y	2	3	y
147	104	294	42	0	laser	laser	1345	150	150	200	1251	150	150	200	2	3	y	2	3	y
154	107	273	39	0	laser	laser	1996	150	180	200	1874	150	15	200	2	0	n	2	3	n
159	142	303	43	2	laser	laser	1313	180	180	200	1364	180	180	200	2	3	tortuosity	2	3	n
160	159	316	45	1	laser	laser	1592	150	180	200	1586	150	150	200	2	2	tortuosity	2	2	tortuosity
5	103	267	38	1	none	laser	na	na	na	na	517	200	370	200	1	0	n	2	3	n
79	151	324	46	2	laser	laser	1946	200	250	200	2052	220	250	200	2	2	tortuosity	2	3	tortuosity
91	310	473	67	4	laser	laser	1067	180	180	200	1128	180	180	200	3	2	n	3	2	n

## Sheet: refractions all
Pt no	chron age (days)	PM age (days)	corrected age (months)	sphere R	cyl R	axis R	SE R	sphere L	cyl L	axis L	SE L	manifest	tx OU
1	443	632	11.5713	-4.25	0	na	-4.25	-0.5	0	na	-0.5		#REF!
1	839	1028	24.5891	-4.5	0	na	-4.5	-0.5	0	na	-0.5		#REF!
1	1210	1399	36.785	-4.5	0	na	-4.5	-0.5	0.25	90	-0.375		#REF!
1	1574	1763	48.7508	-4.75	0	0	-4.75	-0.25	0.25	85	-0.125		#REF!
1	1952	2141	61.1769	-4	0.5	90	-3.75	-0.5	0	0	-0.5		#REF!
1	2551	2740	80.8679	-4.5	1	105	-4	-0.25	1.5	80	0.5		#REF!
1	3145	3334	100.394	-6.5	1.25	120	-5.875	-1	1.5	88	-0.25		#REF!
1	3612	3801	115.746	-6.5	0.75	120	-6.125	-0.25	1.25	80	0.375		#REF!
2	200	368	2.89283	-1.5	0.5	180	-1.25	-2	0	na	-2		#REF!
2	368	536	8.41552	0.25	0.75	90	0.625	-3.5	0	na	-3.5		#REF!
2	837	1005	23.833	-2	0.75	100	-1.625	-7.75	0	na	-7.75		#REF!
2	1005	1173	29.3557	-2	0.5	100	-1.75	-7.75	0	na	-7.75		#REF!
2	1173	1341	34.8784	-2.25	0.5	90	-2	-8.25	0	0	-8.25		#REF!
2	1544	1712	47.0743	-1.25	0.25	100	-1.125	-7.75	0	0	-7.75		#REF!
2	2749	2917	86.6864	-3	1	90	-2.5	-11.5	3.5	180	-9.75		#REF!
2	3120	3288	98.8823	-3.75	0.75	120	-3.375	-12.25	2.5	160	-11		#REF!
2	3539	3707	112.656	-5.75	1	110	-5.25	-12.5	3.5	160	-10.75		#REF!
3	355	516	7.75805	1.25	0	na	1.25	1.5	0	na	1.5		#REF!
3	1101	1262	32.2814	na	na	na		1	1	90	1.5		#REF!
3	1178	1339	34.8126	3.25	1	90	3.75	3.75	0.5	90	4		#REF!
3	1948	2109	60.1249	1	2.5	96	2.25	1.5	2	75	2.5		#REF!
4	1615	1790	49.6384	-2.5	3	100	-1	-12.25	1.75	100	-11.375		#REF!
5	219	383	3.38593	-6	0	na	-6	-4.75	0	na	-4.75		#REF!
5	656	820	17.7515	-11.75	0	na	-11.75	-11.25	1	90	-10.75		#REF!
6	290	461	5.95003	1.5	0	na	1.5	1.75	0	na	1.75		#REF!
6	470	641	11.8672	1.5	0	na	1.5	1.5	0	na	1.5		#REF!
7	193	354	2.43261	2.25	1.25	110	2.875	1.75	1.25	85	2.375		#REF!
7	312	473	6.34451	1.5	2.5	1	2.75	2	2	80	3		#REF!
7	1239	1400	36.8179	3.25	2.25	90	4.375	3.25	2.5	90	4.5		#REF!
7	1687	1848	51.545	3.25	2.25	90	4.375	3.25	2.75	90	4.625		#REF!
7	2324	2485	72.4852	3.5	2.75	95	4.875	3.75	2.75	85	5.125		#REF!
7	2764	2925	86.9494	3.75	3.25	90	5.375	3.75	3	90	5.25		#REF!
7	3081	3242	97.3702	3.75	3.5	8	5.5	3.75	3.5	102	5.5		#REF!
8	189	362	2.6956	3.25	0	na	3.25	3	0	na	3		#REF!
8	581	754	15.5819	-0.75	0.5	90	-0.5	-0.75	0.25	90	-0.625		#REF!
8	1334	1507	40.3353	0.25	0.5	90	0.5	-0.5	1.25	95	0.125		#REF!
8	1999	2172	62.1959	0.75	0.5	90	1	0	0.75	100	0.375		#REF!
9	401	575	9.69757	1.75	1	90	2.25	2.25	0.5	90	2.5		#REF!
9	2950	3124	93.4911	0.5	1.75	80	1.375	0.5	1.5	100	1.25		#REF!
12	473	634	11.6371	-3.75	1	105	-3.25	-3.75	1	85	-3.25		#REF!
12	837	998	23.6029	-6.75	1	100	-6.25	-5.75	1	85	-5.25		#REF!
12	1120	1281	32.906	-7	1.5	100	-6.25	-6	1	85	-5.5		#REF!
12	1491	1652	45.1019	-7	1.25	90	-6.375	-6.5	1	80	-6		#REF!
12	2020	2181	62.4918	-8.25	1.25	105	-7.625	-6.25	0.5	125	-6		#REF!
12	2398	2559	74.9178	-7.5	1.75	102	-6.625	-7	0.75	80	-6.625		#REF!
13	403	578	9.79619	0.25	3.25	100	1.875	0.25	3	75	1.75		#REF!
13	1201	1376	36.0289	2	3	90	3.5	2	3	75	3.5		#REF!
13	2288	2463	71.762	1.5	3	90	3	1.5	3	80	3		#REF!
13	2906	3081	92.0776	0.75	3	90	2.25	0.25	3	90	1.75		#REF!
14	212	414	4.405	1.25	0	na	1.25	1.5	0	na	1.5		#REF!
14	398	600	10.5194	1.5	1	90	2	2	1	90	2.5		#REF!
16	167	328	1.57791	3.25	0.5	90	3.5	3.75	0.5	90	4		#REF!
16	429	590	10.1907	2.25	0.75	90	2.625	2.25	1.5	90	3		#REF!
16	877	1038	24.9178	2.25	0	na	2.25	2	0	na	2		#REF!
16	1399	1560	42.0776	2.25	1	85	2.75	2	0	0	2		#REF!
16	2232	2393	69.4609	2.25	0.5	90	2.5	1.5	0.5	90	1.75		#REF!
16	2807	2968	88.3629	1.5	1	85	2	1	0	0	1		#REF!
17	873	1042	25.0493	-1	0	na	-1	-1	0.25	90	-0.875		#REF!
22	234	399	3.9119	1.5	1.5	100	2.25	2.75	0.75	90	3.125		#REF!
22	461	626	11.3741	-0.25	1.25	90	0.375	-0.25	2.25	75	0.875		#REF!
22	647	812	17.4885	-2.5	2.5	100	-1.25	-2	2.5	80	-0.75		#REF!
22	1018	1183	29.6844	-1.5	1.25	100	-0.875	-1.5	1	80	-1		#REF!
24	1652	1820	50.6246	2.25	0.5	55	2.5	2.25	0.5	135	2.5		#REF!
26	230	428	4.86522	1.25	0	na	1.25	1.25	0	na	1.25		#REF!
26	412	610	10.8481	-1	0	na	-1	-1.25	0	na	-1.25		#REF!
26	594	792	16.831	0.25	0	na	0.25	0.25	0	na	0.25		#REF!
26	961	1159	28.8955	0	0	na	0	-0.5	0.5	180	-0.25		#REF!
29	379	547	8.77712	2.25	0.75	120	2.625	2.25	1.25	60	2.875		#REF!
30	312	485	6.73899	-2.25	2.75	110	-0.875	-2.25	2.75	80	-0.875		#REF!
35	217	388	3.5503	-4.5	0	na	-4.5	-3.75	2	100	-2.75		#REF!
35	336	507	7.4622	-5	1	5	-4.5	-10	2	180	-9		#REF!
35	735	906	20.5786	-5	0.5	105	-4.75	-11	0	na	-11		#REF!
35	1321	1492	39.8422	-5.5	0	na	-5.5	-11.5	0	na	-11.5		#REF!
35	1671	1842	51.3478	-5.5	0	na	-5.5	-9.5	0	na	-9.5		#REF!
35	2160	2331	67.4227	-6	0	na	-6	-9.5	0	na	-9.5		#REF!
35	2370	2541	74.3261	-6.75	0	na	-6.75	-12.5	1.75	75	-11.625		#REF!
35	2787	2958	88.0342	-7.25	1	135	-6.75	-13.5	1.5	75	-12.75		#REF!
36	190	372	3.02433	2	0	na	2	2	0	na	2		#REF!
36	383	565	9.36884	1.5	0	na	1.5	1.5	0	na	1.5		#REF!
36	750	932	21.4333	1.5	0	na	1.5	1.5	0	na	1.5		#REF!
36	2268	2450	71.3346	0.25	0.5	90	0.5	0.5	0.5	90	0.75		#REF!
37	220	408	4.20776	-1.5	1	90	-1	-1.25	1	90	-0.75		#REF!
37	402	590	10.1907	-0.5	2.5	100	0.75	-1.25	3.5	80	0.5		#REF!
37	766	954	22.1565	-0.75	2.75	95	0.625	-1.25	2.25	80	-0.125		#REF!
37	1162	1350	35.1742	-2	2.75	97	-0.625	-2.25	2.5	82	-1		#REF!
37	1561	1749	48.2906	-2.25	3.5	88	-0.5	-2.75	4.5	87	-0.5		#REF!
37	1928	2116	60.355	-3	4.5	90	-0.75	-3.75	4	95	-1.75		#REF!
37	2292	2480	72.3208	-3.25	4	90	-1.25	-5.25	5.25	90	-2.625		#REF!
37	2656	2844	84.2867	-4	4.25	85	-1.875	-5.25	4	90	-3.25		#REF!
38	120	288	0.262985	1.75	0	na	1.75	2	0	na	2		#REF!
38	211	379	3.25444	0.25	0	na	0.25	0.25	0	na	0.25		#REF!
38	390	558	9.13872	-0.75	0	na	-0.75	-0.5	0	na	-0.5		#REF!
38	1420	1588	42.998	-1	0	na	-1	-1.5	0	na	-1.5		#REF!
38	1918	2086	59.3688	-1.25	0.5	95	-1	-1.75	0.5	85	-1.5		#REF!
38	2289	2457	71.5648	-2.75	0.75	110	-2.375	-3.25	0.25	120	-3.125		#REF!
39	401	576	9.73044	-1.25	1.25	100	-0.625	-1.5	1.5	90	-0.75		#REF!
39	906	1081	26.3314	-0.5	1	90	0	-1	1.25	90	-0.375		#REF!
39	1331	1506	40.3024	1.5	0.5	135	1.75	1.25	0.5	45	1.5		#REF!
40	490	661	12.5247	-1	0	na	-1	-1	0	na	-1		#REF!
40	1602	1773	49.0796	-2.5	2.5	95	-1.25	-2.25	3	90	-0.75		#REF!
40	2281	2452	71.4004	-2.5	3.25	85	-0.875	-2.25	3	92	-0.75		#REF!
42	388	563	9.30309	-1.5	0	na	-1.5	-1.25	0	na	-1.25		#REF!
42	703	878	19.6581	-4	1.5	90	-3.25	-3.75	1	90	-3.25		#REF!
42	1158	1333	34.6154	-6	2.25	95	-4.875	-6	2	90	-5		#REF!
42	1673	1848	51.545	-6.5	1	90	-6	-6.5	1	90	-6		#REF!
42	2038	2213	63.5437	-7.5	1	90	-7	-7.5	1.5	90	-6.75		#REF!
42	2492	2667	78.4681	-7.5	0.75	90	-7.125	-7.5	0.25	90	-7.375		#REF!
43	267	436	5.12821	-5.5	0	na	-5.5	-3.75	0.5	90	-3.5		#REF!
43	1864	2033	57.6266	-13.5	0	na	-13.5	-11.5	1	90	-11		#REF!
43	2241	2410	70.0197	-15	0	na	-15	-13.5	0	na	-13.5		#REF!
44	1581	1763	48.7508	1	1.5	105	1.75	2.5	2	80	3.5		#REF!
44	2031	2213	63.5437	-0.25	2.5	95	1	1.75	2.25	75	2.875		#REF!
46	373	568	9.46746	0.5	0	na	0.5	0.5	0	na	0.5		#REF!
47	360	535	8.38264	-2.25	0.75	90	-1.875	-2	0	na	-2		#REF!
47	542	717	14.3655	-3	3	90	-1.5	-3.5	2.5	90	-2.25		#REF!
47	724	899	20.3485	-3	4.5	95	-0.75	-4	1	90	-3.5		#REF!
48	804	986	23.2084	0	0.75	90	0.375	0.25	0.7	90	0.6		#REF!
48	1220	1402	36.8836	0	1	90	0.5	0.5	0.5	90	0.75		#REF!
50	935	1110	27.2847	-1.25	0.5	175	-1	-1	0.5	180	-0.75		#REF!
51	251	421	4.63511	-1.5	2	90	-0.5	-1.5	2	90	-0.5		#REF!
51	457	627	11.407	-1.5	2	90	-0.5	-1.5	1.5	90	-0.75		#REF!
51	946	1116	27.4819	-3.5	2.5	90	-2.25	-5.75	3	90	-4.25		#REF!
51	1352	1522	40.8284	-3.75	2.5	90	-2.5	-6	3	90	-4.5		#REF!
51	1737	1907	53.4845	-3.75	2.5	95	-2.5	-6.5	4	88	-4.5		#REF!
53	720	895	20.217	2.5	0.5	90	2.75	2.5	0.5	90	2.75		#REF!
53	1434	1609	43.6884	4.25	0	na	4.25	4.75	1	90	5.25		#REF!
53	1777	1952	54.9638	4.5	0.25	90	4.625	5	1	90	5.5	y	#REF!
54	354	523	7.98817	1	0.5	180	1.25	1	0.5	180	1.25		#REF!
54	533	702	13.8725	-2	0	na	-2	-2.5	0	na	-2.5		#REF!
54	701	870	19.3951	-3.5	1	90	-3	-7	0	na	-7		#REF!
54	893	1062	25.7068	-2.75	0.75	90	-2.375	-10.5	1.25	90	-9.875		#REF!
54	1229	1398	36.7521	-4.5	0.75	60	-4.125	-11.5	1	90	-11		#REF!
54	1590	1759	48.6193	-6	1	95	-5.5	-14	1.5	85	-13.25		#REF!
54	1978	2147	61.3741	-8	2	82	-7	-15.25	2.5	90	-14		#REF!
54	2195	2364	68.5076	-7.75	2.5	77	-6.5	-18	1.75	95	-17.125		#REF!
55	204	386	3.48455	3	0	na	3	3	0	na	3		#REF!
55	558	740	15.1216	1.5	0	na	1.5	1.25	0	na	1.25		#REF!
55	957	1139	28.238	1.5	0.5	90	1.75	1.5	0.5	120	1.75		#REF!
55	1639	1821	50.6575	1	0.5	6	1.25	1.5	0.25	150	1.625		#REF!
56	288	474	6.37738	1.5	0	na	1.5	1.5	0	na	1.5		#REF!
56	533	719	14.4313	0.75	1	90	1.25	0.5	0.75	90	0.875		#REF!
58	368	536	8.41552	-0.5	3	105	1	-2.25	3	85	-0.75		#REF!
58	1120	1288	33.1361	-1	2.5	100	0.25	-2.25	3	85	-0.75		#REF!
58	1687	1855	51.7751	-0.5	2.5	10	0.75	-2.25	3.5	95	-0.5		#REF!
58	2100	2268	65.3517	-1	2.75	100	0.375	-4.25	3.75	95	-2.375		#REF!
59	153	314	1.11769	-1	0.75	100	-0.625	-1.75	0.75	90	-1.375		#REF!
59	244	405	4.10914	-0.25	1	120	0.25	0.5	0.75	60	0.875		#REF!
59	426	587	10.092	-1	0	na	-1	-0.75	0.5	90	-0.5		#REF!
59	821	982	23.0769	-2.75	0.5	90	-2.5	-1.75	1	100	-1.25		#REF!
59	1217	1378	36.0947	-1.5	1.75	90	-0.625	-1.5	1.25	100	-0.875		#REF!
59	1812	1973	55.6542	-1.5	1	105	-1	-1.75	1.5	95	-1		#REF!
59	2310	2471	72.025	-1.25	1.5	100	-0.5	-1.25	1.5	92	-0.5		#REF!
60	487	662	12.5575	1	0	na	1	1.25	0	na	1.25		#REF!
60	1023	1198	30.1775	1.25	0	na	1.25	0.75	0	na	0.75		#REF!
60	1429	1604	43.524	1	0.5	180	1.25	0.75	0	na	0.75		#REF!
61	284	456	5.78567	-1.25	0.5	90	-1	-0.5	0.25	90	-0.375		#REF!
61	506	678	13.0835	-0.75	0	na	-0.75	-0.75	1	40	-0.25		#REF!
61	646	818	17.6857	0	0	na	0	-0.5	1	90	0		#REF!
62	368	550	8.87574	0.5	1.5	90	1.25	1	2.25	90	2.125		#REF!
62	547	729	14.76	0	1.25	90	0.625	0.5	1.75	90	1.375		#REF!
62	1157	1339	34.8126	0	2	90	1	0.5	1.5	90	1.25		#REF!
62	1549	1731	47.6989	0.5	1.5	60	1.25	0	1.5	90	0.75		#REF!
62	1913	2095	59.6647	0	2	75	1	0	1.5	90	0.75		#REF!
62	2270	2452	71.4004	0	3.5	90	1.75	0	3	90	1.5		#REF!
63	482	663	12.5904	-1.5	1.5	90	-0.75	-1.5	1	90	-1		#REF!
63	1372	1553	41.8475	0	0	na	0	0	1	90	0.5		#REF!
63	1686	1867	52.1696	0.5	1	135	1	0.75	1	90	1.25		#REF!
63	2234	2415	70.1841	0.5	1	105	1	0.5	1	75	1		#REF!
64	330	494	7.03485	-0.5	2	110	0.5	-0.5	2	80	0.5		#REF!
64	902	1066	25.8383	-1.25	2.25	95	-0.125	-1.25	2.25	94	-0.125		#REF!
64	2030	2194	62.9191	-2.5	1.25	90	-1.875	-2.5	1.25	100	-1.875		#REF!
66	252	427	4.83235	-0.25	0	na	-0.25	0	0	na	0		#REF!
66	434	609	10.8153	-0.75	0.5	180	-0.5	-0.75	0.5	180	-0.5		#REF!
67	255	438	5.19395	-1.25	0.5	90	-1	-1.75	0	na	-1.75		#REF!
67	430	613	10.9467	-3.25	0	na	-3.25	-4.25	0.5	85	-4		#REF!
67	644	827	17.9816	-4.5	0	na	-4.5	-5	1	90	-4.5		#REF!
67	815	998	23.6029	-5.5	1.25	90	-4.875	-5.25	0.75	95	-4.875		#REF!
67	1662	1845	51.4464	-5.5	0	na	-5.5	-5.5	0	na	-5.5		#REF!
68	339	518	7.8238	-3.25	0	na	-3.25	-3	0	na	-3		#REF!
68	521	700	13.8067	-3.5	2.5	90	-2.25	-3.25	1.5	85	-2.5		#REF!
68	707	886	19.9211	-2.75	1.5	90	-2	-3	2.75	80	-1.625		#REF!
68	889	1068	25.904	-3	3.5	90	-1.25	-2	3	85	-0.5		#REF!
68	1571	1750	48.3235	-3	3.5	90	-1.25	-5.75	3	90	-4.25		#REF!
68	1967	2146	61.3412	-2.5	3	90	-1	-6	2.5	90	-4.75		#REF!
69	423	602	10.5851	-13.5	1	90	-13	-15.5	0	na	-15.5		#REF!
69	459	638	11.7686	-13.5	1	90	-13	-15.5	0	na	-15.5		#REF!
69	609	788	16.6995	-15.5	1	95	-15	-17	0	na	-17		#REF!
69	1543	1722	47.403	-15.5	1	90	-15	-17.5	0	na	-17.5		#REF!
69	1648	1827	50.8547	-15.5	0.5	110	-15.25	-17	0	na	-17		#REF!
70	276	448	5.52268	0.5	1.5	105	1.25	0	1	90	0.5		#REF!
70	420	592	10.2564	1.25	0.5	100	1.5	1.25	0.5	85	1.5		#REF!
70	595	767	16.0092	0.5	0.5	90	0.75	0.25	0.5	90	0.5		#REF!
70	1610	1782	49.3754	2.5	0.5	80	2.75	-5.25	0.75	75	-4.875		#REF!
71	1210	1374	35.9632	0.5	2.5	90	1.75	0.5	3	95	2		#REF!
75	761	945	21.8606	4.5	0	na	4.5	3.5	0	na	3.5		#REF!
77	226	396	3.81328	0.25	2	105	1.25	0	1.5	80	0.75		#REF!
77	408	578	9.79619	-2.25	3	105	-0.75	-1.75	3.5	90	0		#REF!
77	797	967	22.5838	-2.75	2.5	100	-1.5	-2	2	80	-1		#REF!
77	1210	1380	36.1604	-3.5	3	95	-2	-2	2	85	-1		#REF!
77	1652	1822	50.6903	-4.25	3.25	105	-2.625	-2.75	2	85	-1.75		#REF!
79	298	471	6.27876	0.5	0	na	0.5	0.25	0	na	0.25		#REF!
79	484	657	12.3932	0.25	0.75	100	0.625	-0.25	0.5	80	0		#REF!
79	925	1098	26.8902	1	0	na	1	1	0	na	1		#REF!
79	1277	1450	38.4615	0.5	0.5	90	0.75	0.5	0.5	90	0.75		#REF!
79	1655	1828	50.8876	0.25	0.5	90	0.5	0.5	1	90	1		#REF!
80	292	456	5.78567	6.5	0	na	6.5	6.5	0	na	6.5		#REF!
80	551	715	14.2998	5.5	0	na	5.5	5.5	0	na	5.5		#REF!
80	922	1086	26.4957	4.5	0	na	4.5	4.5	0	na	4.5		#REF!
80	1305	1469	39.0861	4.5	0	na	4.5	4.5	0	na	4.5		#REF!
80	1694	1858	51.8738	3.5	1.5	90	4.25	4	0.5	90	4.25		#REF!
81	392	560	9.20447	2.5	0	na	2.5	2.5	1	90	3		#REF!
81	594	762	15.8448	0	2	90	1	1.5	2.5	95	2.75		#REF!
82	254	438	5.19395	2	1	90	2.5	2.75	1.75	90	3.625		#REF!
82	920	1104	27.0874	-0.5	2.5	90	0.75	2.25	2.5	90	3.5		#REF!
82	1382	1566	42.2748	-0.5	2.5	100	0.75	2.5	2.5	95	3.75		#REF!
83	204	378	3.22156	1.25	0.5	90	1.5	0.5	0.5	90	0.75		#REF!
83	687	861	19.0993	-2	1.5	90	-1.25	-2.25	1.5	85	-1.5		#REF!
83	1481	1655	45.2005	0	1	80	0.5	0.75	0.5	80	1		#REF!
84	198	368	2.89283	0.5	1	100	1	0	0.5	80	0.25		#REF!
84	275	445	5.42406	1	1.5	90	1.75	1.5	1	90	2		#REF!
84	545	715	14.2998	2.25	0	na	2.25	2	0	na	2		#REF!
84	860	1030	24.6548	1.5	0.5	110	1.75	1.5	0	na	1.5		#REF!
84	1049	1219	30.8679	1	1.5	90	1.75	1	1	90	1.5		#REF!
84	1402	1572	42.4721	2	0	na	2	1.5	0	na	1.5		#REF!
85	270	451	5.6213	-1.5	0.5	110	-1.25	-0.5	1	90	0		#REF!
85	490	671	12.8534	-3	2.5	90	-1.75	-2.5	2	90	-1.5		#REF!
85	895	1076	26.167	-2.5	2.5	90	-1.25	-2	2.5	90	-0.75		#REF!
85	1324	1505	40.2696	-3	3.5	90	-1.25	-3	3	90	-1.5		#REF!
87	267	436	5.12821	2.25	1	90	2.75	2	0.5	90	2.25		#REF!
87	739	908	20.6443	1.5	0	na	1.5	1.5	0	na	1.5		#REF!
87	1446	1615	43.8856	1.25	1.5	90	2	1.25	2.25	90	2.375		#REF!
88	797	984	23.1427	-1.5	1.25	30	-0.875	-0.75	0	na	-0.75		#REF!
91	426	589	10.1578	1.25	1.5	90	2	1	0	na	1		#REF!
91	615	778	16.3708	1	0.5	90	1.25	0.5	0	na	0.5		#REF!
91	1325	1488	39.7107	2	0	na	2	2	0	na	2		#REF!
92	387	554	9.00723	1.5	0.5	95	1.75	0	1	85	0.5		#REF!
92	1126	1293	33.3005	1	0.75	87	1.375	0.25	0	na	0.25		#REF!
93	162	335	1.80802	-0.25	0	na	-0.25	0.75	0	na	0.75	y	#REF!
93	190	363	2.72847	-1.5	3	90	0	-1.5	3	95	0		#REF!
93	232	405	4.10914	-0.5	1.5	90	0.25	-0.5	1	90	0		#REF!
93	323	496	7.10059	0	1.5	100	0.75	0	1	90	0.5		#REF!
93	505	678	13.0835	-2.5	1.5	90	-1.75	-2.5	1.5	90	-1.75		#REF!
93	690	863	19.165	-6.5	1.5	90	-5.75	-7.5	3	90	-6		#REF!
93	869	1042	25.0493	-8.5	2	90	-7.5	-8.5	2	90	-7.5		#REF!
93	1058	1231	31.2623	-7.5	2	90	-6.5	-7.5	2	90	-6.5		#REF!
95	153	322	1.38067	0.5	1	90	1	0	1	90	0.5		#REF!
95	216	385	3.45168	2	2	90	3	2	2	90	3		#REF!
95	356	525	8.05391	2.25	1.5	90	3	2.25	1.75	90	3.125		#REF!
95	728	897	20.2827	0.75	1.25	90	1.375	1.25	1	90	1.75		#REF!
95	1099	1268	32.4786	1.5	2	90	2.5	2	1.5	100	2.75		#REF!
96	226	391	3.64892	1	0	na	1	1	0	na	1		#REF!
96	380	545	8.71137	0.5	1	90	1	0.5	2	90	1.5		#REF!
96	1017	1182	29.6515	1.5	0	na	1.5	1.5	0	na	1.5		#REF!
96	1269	1434	37.9356	2	0	na	2	2.5	0.5	105	2.75		#REF!
97	380	540	8.54701	-12.5	1	95	-12	-13	0	na	-13		#REF!
97	471	631	11.5385	-12.75	1	96	-12.25	-13.25	0	na	-13.25		#REF!
97	806	966	22.551	-14.5	1	125	-14	-13.5	0	na	-13.5		#REF!
97	1199	1359	35.4701	-12.5	1	135	-12	-13.5	1.5	75	-12.75		#REF!
97	1240	1400	36.8179	-14.5	1	80	-14	-16.5	0	na	-16.5		#REF!
98	222	417	4.50362	1.5	0	na	1.5	1.5	0	na	1.5		#REF!
98	348	543	8.64563	0	0	na	0	0.5	0	na	0.5		#REF!
98	978	1173	29.3557	-1	2	90	0	-1.5	1.5	90	-0.75		#REF!
98	1342	1537	41.3215	-1.5	2	90	-0.5	-1.5	1.5	90	-0.75		#REF!
99	257	420	4.60224	1	0	na	1	1.5	0	na	1.5		#REF!
99	434	597	10.4208	-1	0.5	90	-0.75	-0.5	0	na	-0.5		#REF!
99	971	1134	28.0736	-3	0.5	90	-2.75	-2.5	0	na	-2.5		#REF!
100	361	535	8.38264	1.5	0	na	1.5	1.5	0	na	1.5	y	#REF!
100	711	885	19.8882	-0.5	0	na	-0.5	1.5	0	na	1.5		#REF!
101	361	535	8.38264	2.5	0	na	2.5	2.5	0	na	2.5		#REF!
101	711	885	19.8882	0.5	0	na	0.5	0.5	0	na	0.5		#REF!
102	151	316	1.18343	2.5	0	na	2.5	2.5	0	na	2.5		#REF!
102	177	342	2.03813	1.5	0	na	1.5	2.5	0	na	2.5		#REF!
102	252	417	4.50362	2	1.5	90	2.75	2	1.5	90	2.75		#REF!
102	707	872	19.4609	1.5	0	na	1.5	1.5	0	na	1.5		#REF!
103	270	439	5.22682	3.5	0	na	3.5	2.5	0	na	2.5		#REF!
103	498	667	12.7219	0.5	1	90	1	0.5	1	90	1		#REF!
104	568	763	15.8777	-8	3	90	-6.5	0.5	2.5	75	1.75		#REF!
104	624	819	17.7186	-8	3	90	-6.5	0.5	2.5	75	1.75		#REF!
104	772	967	22.5838	-8.5	3	85	-7	0.5	2.5	80	1.75		#REF!
104	905	1100	26.956	-10	3.25	100	-8.375	1	0.75	85	1.375		#REF!
107	360	536	8.41552	1.25	0.5	90	1.5	1.25	0.5	90	1.5		#REF!
107	722	898	20.3156	-2	1.5	90	-1.25	-1.5	1.75	90	-0.625		#REF!
107	1107	1283	32.9717	-2	2.75	105	-0.625	-1.25	1.5	95	-0.5		#REF!
110	392	571	9.56607	2	1.5	90	2.75	2.5	1	90	3		#REF!
113	277	481	6.6075	0	1.5	90	0.75	0	1.5	90	0.75		#REF!
113	375	579	9.82906	0	1	90	0.5	0	1	90	0.5		#REF!
113	550	754	15.5819	0	0.5	90	0.25	0	0	na	0		#REF!
113	732	936	21.5648	0	1	90	0.5	0	1	90	0.5		#REF!
113	928	1132	28.0079	0	1	90	0.5	0	1	90	0.5		#REF!
114	432	593	10.2893	1.5	1	90	2	1	1	90	1.5		#REF!
114	950	1111	27.3176	0.25	1	90	0.75	-0.5	1.5	90	0.25		#REF!
116	415	583	9.96055	-3.5	2.25	95	-2.375	-3	3	90	-1.5		#REF!
116	809	977	22.9126	-4	3	95	-2.5	-3.5	3	100	-2		#REF!
117	321	489	6.87048	-1	0	na	-1	-5	0	na	-5		#REF!
117	1021	1189	29.8817	-1	0	na	-1	-5.5	0	na	-5.5		#REF!
118	200	386	3.48455	1	0	na	1	1	0	na	1		#REF!
118	271	457	5.81854	2	1	90	2.5	2	1	90	2.5	y	#REF!
118	914	1100	26.956	1.5	0	na	1.5	1.5	0	na	1.5		#REF!
119	357	533	8.3169	-5	2	90	-4	-5	1.5	90	-4.25		#REF!
119	702	878	19.6581	-6.25	1	90	-5.75	-6.25	1.5	85	-5.5		#REF!
120	147	324	1.44642	2	0	na	2	2	0	na	2		#REF!
120	216	393	3.71466	0	0	na	0	0	0	na	0		#REF!
120	372	549	8.84287	-8.5	2	90	-7.5	-6.5	1.5	90	-5.75		#REF!
120	638	815	17.5871	-9.5	2	90	-8.5	-7.5	2	90	-6.5		#REF!
120	960	1137	28.1723	-8.75	2.25	100	-7.625	-7.25	3.25	85	-5.625		#REF!
121	261	427	4.83235	0.75	0	na	0.75	0.75	0	na	0.75	y	#REF!
121	611	777	16.3379	-1.75	2	15	-0.75	-1.5	2	160	-0.5		#REF!
121	977	1143	28.3695	0.75	0.75	90	1.125	0.75	0.75	90	1.125		#REF!
123	424	606	10.7166	-3.5	2.25	105	-2.375	-3	2	90	-2		#REF!
123	745	927	21.2689	-3.5	2	95	-2.5	-3.5	2	80	-2.5		#REF!
123	935	1117	27.5148	-5	3	90	-3.5	-4.5	2.25	90	-3.375		#REF!
124	453	632	11.5713	-6.5	3	90	-5	-7.5	4	85	-5.5		#REF!
124	817	996	23.5371	-5.5	2	95	-4.5	-6.5	3	90	-5		#REF!
125	449	642	11.9001	3.5	1	90	4	3.5	1	90	4		#REF!
126	277	454	5.71992	2.25	0	na	2.25	2.25	0.5	90	2.5		#REF!
126	459	636	11.7028	2	0	na	2	2.5	0	na	2.5		#REF!
126	648	825	17.9158	0.75	1	90	1.25	1	1	90	1.5		#REF!
129	900	1118	27.5477	0.75	1.25	90	1.375	0.75	0	na	0.75		#REF!
130	262	430	4.93097	-2.5	0	na	-2.5	-1.25	0.5	90	-1		#REF!
130	421	589	10.1578	-3	0	na	-3	-1.5	2	90	-0.5		#REF!
130	774	942	21.762	-4	0.5	105	-3.75	-2	2	75	-1		#REF!
131	434	602	10.5851	-7.5	0	na	-7.5	-11.5	0	na	-11.5		#REF!
131	630	798	17.0283	-9.5	0	na	-9.5	-11.5	0	na	-11.5		#REF!
133	230	399	3.9119	-3.5	1	90	-3	-3.25	1.25	90	-2.625		#REF!
133	538	707	14.0368	-7	0	na	-7	-6.5	0	na	-6.5		#REF!
135	235	430	4.93097	3.5	0	na	3.5	3.5	0	na	3.5	y	#REF!
135	361	556	9.07298	1.5	0	na	1.5	1.5	0	na	1.5		#REF!
136	284	457	5.81854	-2	0.75	100	-1.625	-2	1.25	80	-1.375		#REF!
136	466	639	11.8014	-2.5	1.25	105	-1.875	-1	0.5	90	-0.75		#REF!
137	314	491	6.93623	-2.75	0.5	100	-2.5	-1.75	0.5	140	-1.5		#REF!
137	607	784	16.568	-4	0.25	100	-3.875	-0.75	0	na	-0.75		#REF!
138	168	381	3.32018	-1	0	na	-1	-1.25	0.5	90	-1		#REF!
138	252	465	6.08153	-1.75	0.5	180	-1.5	-1.75	0.5	60	-1.5		#REF!
138	432	645	11.9987	-1	0	na	-1	-1	0	na	-1		#REF!
139	425	608	10.7824	-1	2.5	105	0.25	-1	2.5	75	0.25		#REF!
142	269	440	5.2597	0.5	1	100	1	0	1	90	0.5		#REF!
142	444	615	11.0125	0.5	0.5	90	0.75	0.5	0.5	90	0.75		#REF!
143	413	593	10.2893	3	0	na	3	3	0	na	3	y	#REF!
145	294	511	7.59369	1.25	2	100	2.25	1.25	2.5	80	2.5		#REF!
145	413	630	11.5056	0.75	2	95	1.75	0.25	2.25	85	1.375		#REF!
145	567	784	16.568	1	1	80	1.5	1	0.75	80	1.375		#REF!
147	146	336	1.84089	2.5	1	90	3	2.5	1	90	3		#REF!
147	181	371	2.99145	2	0.5	90	2.25	2	0.5	90	2.25		#REF!
147	286	476	6.44313	1	1.5	90	1.75	1	1.5	90	1.75		#REF!
148	508	677	13.0506	-2	0	na	-2	-1.5	0	na	-1.5		#REF!
149	301	484	6.70611	1.5	0	na	1.5	1	0	na	1		#REF!
150	489	678	13.0835	-0.5	1.5	90	0.25	-0.5	1.5	90	0.25		#REF!
151	237	409	4.24063	-0.75	1	90	-0.25	-1	1	90	-0.5		#REF!
151	475	647	12.0644	-4.75	1.75	90	-3.875	-3.5	2.5	90	-2.25		#REF!
152	374	549	8.84287	1.5	1	90	2	1.5	1	90	2		#REF!
153	434	603	10.618	-0.5	1.25	95	0.125	-0.75	1	95	-0.25		#REF!
154	265	431	4.96384	-2.75	3.5	90	-1	-2.75	4	90	-0.75		#REF!
157	273	441	5.29257	0.5	2.5	90	1.75	0	2	90	1		#REF!
158	249	432	4.99671	1.5	0	na	1.5	1.5	0	na	1.5		#REF!
159	196	357	2.53123	1.5	0	na	1.5	2	0	na	2		#REF!
159	258	419	4.56936	2	0	na	2	2	0	na	2		#REF!
159	344	505	7.39645	0.25	0.75	15	0.625	0	0.5	180	0.25		#REF!
160	314	471	6.27876	-0.5	1	90	0	0.5	1	90	1		#REF!
162	232	413	4.37212	1	0	na	1	1.5	0	na	1.5		#REF!
165	211	389	3.58317	2	0.5	90	2.25	2	0.5	105	2.25		#REF!
